# Supplementary material for: Consumption of identically formulated foods extruded under low and high shear force reveals that microbiome redox ratios accompany canine immunoglobulin A production
Source: J Anim Physiol Anim Nutr (Berl). 2020 Jul 23;104(5):1551–67. doi: 10.1111/jpn.13419 (PMC7540571; doi:10.1111/jpn.13419)
Supplement: Supplementary file 7 — Table S3 [file JPN-104-1551-s007.xlsx]

## Sheet: feces ttest with q value
Supplementary Table 3. Mean changes in all metabolites detected via metabolomic screen in fecal samples taken at week 6 from dogs fed high or low shear food.
Biochemical	Mean Delta (Low-High Shear)	SE Delta (Low-High Shear)	P Delta (Low-High Shear)	q value Delta (Low-High Shear)
1-(1-enyl-oleoyl)-GPE (P-18:1)*	0.251374	0.0889819	0.0124053	0.0373016
1-(1-enyl-palmitoyl)-2-arachidonoyl-GPC (P-16:0/20:4)*	-0.12597	0.0510015	0.0195558	0.0475034
1-(1-enyl-palmitoyl)-2-linoleoyl-GPE (P-16:0/18:2)*	0.122663	0.115212	0.296562	0.257122
1-(1-enyl-palmitoyl)-GPE (P-16:0)*	0.206172	0.078067	0.0130306	0.0373016
1-(1-enyl-stearoyl)-2-arachidonoyl-GPE (P-18:0/20:4)*	-0.0586304	0.100873	0.56653	0.356018
1-(1-enyl-stearoyl)-GPE (P-18:0)*	0.0308637	0.0769353	0.691207	0.393469
1,2-dilinoleoyl-GPC (18:2/18:2)	-0.0786118	0.0565761	0.178246	0.193176
1,2-dioleoyl-GPC (18:1/18:1)*	-0.0159787	0.0568644	0.780649	0.423654
1,2-dipalmitoyl-GPC (16:0/16:0)	-0.190131	0.0507752	0.000884311	0.00922887
10-heptadecenoate (17:1n7)	0.0969169	0.0796538	0.237107	0.223436
10-hydroxystearate	-0.0893015	0.137846	0.522206	0.343215
10-nonadecenoate (19:1n9)	0.0594003	0.0595556	0.326563	0.272854
12,13-DiHOME	-0.0954726	0.0361977	0.0131055	0.0373016
12-dehydrocholate	0.672267	0.179773	0.000783057	0.00882594
12-hydroxyoleate	0.0875684	0.101861	0.399849	0.299651
13-HODE + 9-HODE	0.0680672	0.031563	0.0391802	0.0745955
13-methylmyristate	-0.0993871	0.144372	0.496859	0.335884
16-hydroxypalmitate	-0.1195	0.0585095	0.0499936	0.0874975
17-methylstearate	-0.126167	0.109679	0.260152	0.234886
19,20-DiHDPA	-0.110057	0.0732251	0.144131	0.169221
1-arachidonoyl-GPE* (20:4)*	0.0187353	0.0962627	0.847282	0.442942
1-arachidonylglycerol (20:4)	0.114634	0.0916481	0.223715	0.21627
1-dihomo-linolenylglycerol (20:3)	0.113252	0.0884991	0.212511	0.211076
1-docosahexaenoylglycerol (22:6)	0.0892102	0.0804965	0.278062	0.245617
1-linolenoylglycerol (18:3)	-0.118513	0.0791164	0.148077	0.171335
1-linoleoylglycerol (18:2)	-0.056826	0.0545236	0.306216	0.261155
1-linoleoyl-GPC (18:2)	0.170478	0.0549099	0.00419975	0.0215163
1-linoleoyl-GPE (18:2)*	0.0346381	0.0598771	0.567298	0.356018
1-margaroylglycerol (17:0)	0.176715	0.0641947	0.0104095	0.0341067
1-methyladenine	0.397816	0.126213	0.00399948	0.0212635
1-methyladenosine	-0.104924	0.162121	0.522535	0.343215
1-methylhistamine	0.252496	0.109508	0.0282927	0.0622834
1-methylhistidine	-0.135146	0.0498801	0.0121323	0.0371588
1-methylimidazoleacetate	0.0175507	0.0941413	0.853624	0.443644
1-methylnicotinamide	0.0165202	0.134686	0.903322	0.457328
1-methylurate	-0.281539	0.123867	0.030531	0.0654646
1-methylxanthine	-0.00730218	0.0449286	0.871987	0.448371
1-myristoylglycerol (14:0)	0.0923115	0.054272	0.0994986	0.136764
1-oleoyl-2-linoleoyl-glycerol (18:1/18:2)	0.0353897	0.0334138	0.29802	0.257594
1-oleoyl-2-linoleoyl-GPC (18:1/18:2)*	-0.0625411	0.0496024	0.220182	0.215425
1-oleoyl-2-linoleoyl-GPE (18:1/18:2)*	-0.323678	0.0696154	6.78554e-05	0.00144699
1-oleoyl-3-linoleoyl-glycerol (18:1/18:2)	-0.00961024	0.0262629	0.71707	0.400109
1-oleoylglycerol (18:1)	0.0800614	0.0515253	0.130784	0.162344
1-oleoyl-GPC (18:1)	0.0301481	0.0503174	0.553633	0.356018
1-oleoyl-GPE (18:1)	-0.0544062	0.0489726	0.277474	0.245617
1-oleoyl-GPG (18:1)*	-0.115535	0.119195	0.341212	0.278029
1-palmitoleoyl-2-oleoyl-glycerol (16:1/18:1)*	0.277694	0.082611	0.00265901	0.0162881
1-palmitoleoyl-3-oleoyl-glycerol (16:1/18:1)*	0.28638	0.0395561	5.04911e-08	7.11365e-06
1-palmitoleoylglycerol (16:1)*	0.14207	0.0510013	0.00944052	0.0333016
1-palmitoleoyl-GPC* (16:1)*	-0.0242224	0.0552542	0.664724	0.38426
1-palmitoyl-2-arachidonoyl-GPC (16:0/20:4)	-0.0314486	0.0460099	0.500828	0.336006
1-palmitoyl-2-arachidonoyl-GPE (16:0/20:4)*	-0.199837	0.135609	0.151007	0.172969
1-palmitoyl-2-linoleoyl-glycerol (16:0/18:2)*	0.0136436	0.0358139	0.705938	0.397042
1-palmitoyl-2-linoleoyl-GPC (16:0/18:2)	-0.0662636	0.0518547	0.215511	0.212156
1-palmitoyl-2-linoleoyl-GPE (16:0/18:2)	-0.181116	0.0600767	0.00590128	0.0255824
1-palmitoyl-2-oleoyl-GPC (16:0/18:1)	-0.0613195	0.045105	0.184974	0.197528
1-palmitoyl-2-oleoyl-GPE (16:0/18:1)	-0.112878	0.0591861	0.0694594	0.108233
1-palmitoyl-2-palmitoleoyl-GPC (16:0/16:1)*	-0.0799816	0.0959033	0.411144	0.302626
1-palmitoyl-3-linoleoyl-glycerol (16:0/18:2)*	0.0198344	0.0277152	0.48002	0.331518
1-palmitoylglycerol (16:0)	0.198915	0.0531165	0.000769868	0.00882594
1-palmitoyl-GPC (16:0)	0.0267704	0.0652787	0.684652	0.390527
1-palmitoyl-GPE (16:0)	-0.0367141	0.0797381	0.64984	0.383505
1-palmitoyl-GPG (16:0)*	-0.0468963	0.0979697	0.635681	0.379076
1-palmitoyl-GPI* (16:0)*	-0.0307114	0.0908137	0.7376	0.406001
1-pentadecanoylglycerol (15:0)	0.0412736	0.0773174	0.597414	0.366144
1-stearoyl-2-arachidonoyl-GPC (18:0/20:4)	-0.0375293	0.0425209	0.384623	0.297709
1-stearoyl-2-arachidonoyl-GPE (18:0/20:4)	0.0450018	0.0759963	0.558346	0.356018
1-stearoyl-2-linoleoyl-GPC (18:0/18:2)*	-0.110275	0.0637406	0.0976056	0.135263
1-stearoyl-2-linoleoyl-GPE (18:0/18:2)*	0.0119163	0.0442882	0.7898	0.424711
1-stearoyl-2-oleoyl-GPC (18:0/18:1)	-0.072141	0.0473346	0.138637	0.166944
1-stearoyl-GPC (18:0)	-0.0166288	0.0705464	0.815262	0.435171
1-stearoyl-GPE (18:0)	0.031779	0.0632436	0.619223	0.372176
1-stearoyl-GPG (18:0)	-0.0448724	0.100315	0.657865	0.38426
1-stearoyl-GPI (18:0)	-0.0727491	0.125199	0.565786	0.356018
1-stearoyl-GPS (18:0)*	0.0133226	0.110344	0.904762	0.457328
2,3-dihydroxyisovalerate	-0.0565369	0.104618	0.592964	0.365499
2,4,6-trihydroxybenzoate	0.153593	0.0702699	0.036956	0.0720695
2-aminobutyrate	0.0370782	0.0849454	0.665973	0.38426
2-aminoheptanoate	-0.153452	0.0574578	0.0130399	0.0373016
2'-deoxyadenosine	-0.133781	0.0839496	0.121727	0.15734
2'-deoxycytidine	-0.197241	0.0780945	0.0192786	0.0475034
2'-deoxyguanosine	-0.29295	0.0868503	0.00212511	0.0142574
2'-deoxyinosine	-0.184114	0.0665422	0.0100264	0.0340078
2'-deoxyuridine	-0.234916	0.0806668	0.00673071	0.0271289
2-hydroxy-3-methylvalerate	0.420833	0.133898	0.00513873	0.0238252
2-hydroxyadipate	0.00453098	0.11265	0.968232	0.472837
2-hydroxybutyrate/2-hydroxyisobutyrate	0.783789	0.144105	2.3019e-05	0.000589659
2-hydroxyglutarate	0.256072	0.0868408	0.00633999	0.0270678
2-hydroxyhippurate (salicylurate)	0.0546847	0.0724813	0.456541	0.323225
2-hydroxypalmitate	-0.234601	0.162878	0.16016	0.180518
2-hydroxyphenylacetate	-0.130365	0.0714625	0.0787244	0.116752
2-hydroxystearate	-0.141774	0.135402	0.303443	0.261155
2-isopropylmalate	0.0774554	0.0620932	0.223169	0.21627
2-linoleoylglycerol (18:2)	-0.068005	0.0741397	0.366707	0.290142
2-methylbutyrylphenylalanine	-0.823376	0.156415	1.20506e-05	0.000424451
2-methylcitrate/homocitrate	-0.0196517	0.0414594	0.639319	0.379255
2-myristoylglycerol (14:0)	0.0977303	0.0605494	0.117148	0.154251
2-oleoylglycerol (18:1)	0.0632695	0.0733061	0.394946	0.299651
2-oxindole-3-acetate	-0.0487319	0.0585161	0.41241	0.302626
2-palmitoleoylglycerol (16:1)*	0.155475	0.0610333	0.0164751	0.0442128
2-palmitoylglycerol (16:0)	0.207025	0.0599748	0.00169889	0.0125976
2-palmitoyl-GPC* (16:0)*	0.0890695	0.0818696	0.286039	0.251089
2-piperidinone	-0.0955348	0.0484639	0.0586921	0.0960635
2-stearoyl-GPE (18:0)*	-0.00707963	0.0961993	0.941835	0.467234
3-(3-hydroxyphenyl)propionate	0.270302	0.394245	0.498222	0.335884
3-(4-hydroxyphenyl)lactate (HPLA)	0.745043	0.134757	6.60515e-06	0.000310198
3-(4-hydroxyphenyl)propionate	-0.00477075	0.0827145	0.95439	0.470151
3-aminoisobutyrate	-0.330756	0.110581	0.00584522	0.0255824
3b-hydroxy-5-cholenoic acid	-0.108216	0.0692459	0.128642	0.162344
3-dehydrocholate	0.641776	0.350164	0.0771202	0.116251
3-hydroxy-2-ethylpropionate	0.0176119	0.0348746	0.617506	0.372176
3-hydroxy-3-methylglutarate	0.254178	0.0920811	0.00982578	0.0337645
3-hydroxybutyrate (BHBA)	0.0346278	0.0741878	0.644569	0.381567
3-hydroxyindolin-2-one	-0.0333619	0.0756235	0.662265	0.38426
3-hydroxyisobutyrate	0.0178309	0.0375177	0.638268	0.379255
3-hydroxykynurenine	0.114089	0.112911	0.320366	0.271088
3-hydroxylaurate	-0.0331249	0.0729507	0.653328	0.38426
3-hydroxymyristate	-0.0326658	0.0454105	0.477732	0.331518
3-hydroxypalmitate	0.0655196	0.125744	0.606575	0.36757
3-indoxyl sulfate	0.140959	0.183585	0.448643	0.319237
3-methoxytyrosine	-0.0123603	0.118296	0.91749	0.459094
3-methyl-2-oxobutyrate	-0.326398	0.112027	0.00674182	0.0271289
3-methyl-2-oxovalerate	-0.24775	0.111443	0.0356	0.071144
3-methylhistidine	-0.384886	0.0886106	0.000162825	0.00269886
3-phenylpropionate (hydrocinnamate)	0.0392665	0.232007	0.866757	0.447302
3-sulfo-L-alanine	-0.140319	0.037115	0.000835843	0.00905855
3-ureidopropionate	-0.276926	0.168378	0.111871	0.151551
4-acetamidobutanoate	0.129687	0.0674107	0.0684406	0.107738
4-cholesten-3-one	-0.0302857	0.0269777	0.270505	0.241976
4-guanidinobutanoate	-0.250218	0.0485278	1.74724e-05	0.000492334
4-hydroxybenzoate	-0.0407401	0.067413	0.550832	0.355207
4-hydroxybutyrate (GHB)	0.00211325	0.0865789	0.980725	0.478109
4-hydroxycinnamate	0.203018	0.0551998	0.00132197	0.0124051
4-hydroxyphenylacetate	-0.01693	0.0614414	0.784827	0.423654
4-hydroxyphenylacetyl glycine	0.227348	0.167276	0.184267	0.197528
4-hydroxyphenylpyruvate	-0.142098	0.0799988	0.0883534	0.12836
4-imidazoleacetate	-0.0863713	0.0714373	0.236832	0.223436
4-methyl-2-oxopentanoate	-0.219403	0.0988833	0.0368137	0.0720695
4-methylthio-2-oxobutanoate	-0.461789	0.14709	0.00381864	0.0210233
5,6-DiHETrE	-0.054709	0.0629577	0.392182	0.299651
5alpha-pregnan-3alpha,20beta-diol disulfate 1	-0.0713227	0.0374677	0.0677196	0.107202
5-aminovalerate	0.00179502	0.0396766	0.964245	0.472352
5-dodecenoate (12:1n7)	0.00303037	0.0695982	0.965563	0.472352
5-HETE	-0.064318	0.171009	0.709661	0.398341
5-hydroxydecanoate	-0.0316252	0.0449523	0.487285	0.332875
5-hydroxyindoleacetate	-0.0674667	0.0793987	0.402882	0.300326
5-hydroxylysine	0.257361	0.166363	0.132379	0.16271
5-hydroxymethylcytosine	-0.193559	0.139558	0.176181	0.193101
5-hydroxymethyluracil	-0.166846	0.08127	0.0498968	0.0874975
5-methyl-2'-deoxycytidine	0.0296784	0.0345705	0.398103	0.299651
5-methylcytosine	0.0214263	0.0951635	0.823683	0.437092
5-methyluridine (ribothymidine)	-0.283322	0.123426	0.0290856	0.0635324
5-oxoproline	0.127455	0.0817542	0.135558	0.165356
6-hydroxynicotinate	-0.0372722	0.0855762	0.666468	0.38426
6-oxolithocholate	-0.253746	0.10194	0.0195112	0.0475034
6-oxopiperidine-2-carboxylic acid	-0.0759994	0.07845	0.341396	0.278029
7,12-diketolithocholate	0.280255	0.126075	0.0342708	0.0699668
7-hydroxycholesterol (alpha or beta)	-0.0762814	0.0571759	0.193071	0.198552
7-ketocholesterol	-0.060058	0.100746	0.556051	0.356018
7-ketodeoxycholate	0.730432	0.171372	0.000185417	0.00290258
7-ketolithocholate	0.957025	0.172811	1.44897e-05	0.000453653
7-methylguanine	-0.0452863	0.0512071	0.383538	0.297709
8-hydroxyguanine	0.0138409	0.0779566	0.860446	0.444872
9,10-DiHOME	-0.00405081	0.0294263	0.89151	0.45545
acetylcarnitine (C2)	0.105138	0.126863	0.415062	0.30378
adenine	0.0892273	0.0742123	0.238678	0.223436
adenosine	-0.312011	0.111701	0.00906313	0.0331661
adipate	0.0437749	0.0453521	0.342449	0.278082
adrenate (22:4n6)	-0.129124	0.0977418	0.196511	0.199182
agmatine	0.528116	0.212169	0.0188933	0.0475034
alanine	-0.0738198	0.0640077	0.25797	0.234485
alanylleucine	0.260887	0.0977742	0.0127766	0.0373016
allantoic acid	0.181674	0.198971	0.368493	0.290142
allantoin	0.403712	0.268356	0.14308	0.168938
alpha-CEHC	-0.118557	0.103407	0.260911	0.234886
alpha-CEHC sulfate	0.0387532	0.206316	0.852272	0.443644
alpha-hydroxyisocaproate	0.548875	0.151648	0.00150118	0.0124051
alpha-hydroxyisovalerate	0.45494	0.116688	0.000700656	0.0085839
alpha-ketobutyrate	-0.11205	0.0938227	0.242038	0.225831
alpha-ketoglutarate	-0.233075	0.109223	0.0412652	0.0759976
alpha-tocopherol	0.00935373	0.0292107	0.751192	0.40996
alpha-tocopherol acetate	-0.185846	0.0871408	0.0418143	0.0765089
alpha-tocotrienol	-0.200268	0.0344845	2.40451e-06	0.000202435
AMP	-0.0149816	0.138887	0.91487	0.459094
anserine	-0.00746131	0.0529334	0.888885	0.45545
anthranilate	-0.0815297	0.0615783	0.195567	0.1991
apigenin	0.0330634	0.0367553	0.377489	0.29603
arabinose	-0.0572211	0.10585	0.593307	0.365499
arabonate/xylonate	0.0710675	0.0893061	0.432653	0.311796
arachidate (20:0)	0.035438	0.0510816	0.493516	0.335884
arachidonate (20:4n6)	0.00943788	0.105536	0.929344	0.462586
arachidonoyl ethanolamide	-0.0926581	0.0344191	0.0115098	0.0360356
arginine	0.111881	0.190706	0.561837	0.356018
argininosuccinate	-0.220944	0.112238	0.0583076	0.0960635
asparagine	-0.133041	0.246925	0.594079	0.365499
aspartate	-0.152729	0.100944	0.141945	0.168938
azelate (nonanedioate; C9)	-0.000374552	0.0404825	0.992686	0.478968
behenoyl sphingomyelin (d18:1/22:0)*	-0.0200633	0.0736348	0.787127	0.424083
benzoate	0.0751251	0.0528125	0.165621	0.18446
beta-alanine	-0.306461	0.0852075	0.00115014	0.0111753
beta-guanidinopropanoate	-0.214859	0.0609814	0.00139611	0.0124051
beta-hydroxyisovalerate	-0.0193342	0.0495351	0.69908	0.396349
betaine	0.3439	0.074016	7.18927e-05	0.00144699
beta-sitosterol	-0.0444708	0.0226961	0.0611051	0.0987386
bilirubin	0.104118	0.129503	0.427755	0.309851
bilirubin (E,E)*	0.164502	0.110083	0.145535	0.169925
bilirubin (E,Z or Z,E)*	0.0436625	0.0912946	0.636053	0.379076
biliverdin	0.119811	0.104266	0.259604	0.234886
biopterin	0.267614	0.222469	0.238481	0.223436
biotin	-0.186052	0.0650619	0.00785849	0.0299237
butyrylglycine (C4)	0.060685	0.102925	0.56073	0.356018
cadaverine	0.23354	0.104689	0.0333692	0.0691377
campesterol	-0.0502563	0.0206139	0.0231565	0.0526209
caprate (10:0)	0.0296389	0.0237344	0.22141	0.215877
caproate (6:0)	0.115661	0.0863457	0.190483	0.198552
caprylate (8:0)	-0.0695372	0.0834497	0.411991	0.302626
carboxyethyl-GABA	-0.0305354	0.0342207	0.379952	0.29603
carnitine	0.069304	0.12356	0.579037	0.360177
carnosine	0.370531	0.106092	0.00160346	0.0125506
catechol sulfate	0.133679	0.0868668	0.137263	0.166713
cholate	0.565463	0.192868	0.00682356	0.0271289
cholate sulfate	0.0475388	0.123799	0.703787	0.396624
cholesterol	-0.110437	0.0632877	0.092189	0.131196
choline	0.204576	0.0904373	0.0345143	0.0699668
chrysoeriol	0.0412067	0.0626424	0.516351	0.340741
cis-urocanate	0.0471357	0.0534487	0.385636	0.297709
citrulline	-0.0665622	0.0929259	0.47942	0.331518
CMP	0.0272621	0.0985505	0.783986	0.423654
creatine	0.371755	0.293393	0.215562	0.212156
creatinine	-0.0938217	0.0703448	0.192554	0.198552
curcumin	0.00162881	0.00162881	0.33317	0.274204
cysteine	-0.0287779	0.0464086	0.540163	0.352171
cysteine s-sulfate	-0.320129	0.128561	0.0189977	0.0475034
cysteinylglycine	0.0428436	0.0409641	0.305897	0.261155
cystine	-0.113408	0.183022	0.54117	0.352171
cytidine	-0.267681	0.0842301	0.00347805	0.0196008
cytosine	0.0699939	0.112359	0.538415	0.352171
daidzein	0.188196	0.0835361	0.0329899	0.0689657
daidzein sulfate (2)	0.368096	0.200031	0.0772267	0.116251
dehydroisoandrosterone sulfate (DHEA-S)	-0.112993	0.160578	0.487892	0.332875
dehydrolithocholate	-0.227625	0.113209	0.0555153	0.0936706
delta-tocopherol	-0.162494	0.0428298	0.000679225	0.0085839
deoxycarnitine	-0.224826	0.130785	0.0959122	0.134308
deoxycholate	-0.0750381	0.0614437	0.235867	0.223436
diacetylchitobiose	0.260802	0.0747726	0.00152642	0.0124051
diaminopimelate	-0.235133	0.108841	0.0394899	0.0746805
dihomolinoleate (20:2n6)	-0.0257679	0.119851	0.831224	0.440265
dihomolinolenate (20:3n3 or 3n6)	-0.142345	0.110043	0.205908	0.206478
dihydrocaffeate	-0.193044	0.151158	0.211457	0.211076
dihydroferulic acid	0.0546456	0.125262	0.666231	0.38426
dihydrokaempferol	0.29736	0.0891061	0.00227626	0.0145773
dimethylarginine (ADMA + SDMA)	0.0300234	0.0670713	0.657844	0.38426
dimethylglycine	-0.0842726	0.0815748	0.309946	0.263061
dipicolinate	0.403558	0.298147	0.186468	0.197528
docosadienoate (22:2n6)	-0.0452464	0.0947057	0.636326	0.379076
docosahexaenoate (DHA; 22:6n3)	-0.00221995	0.112784	0.984428	0.478259
docosapentaenoate (DPA; 22:5n3)	-0.144567	0.122623	0.248516	0.228099
docosapentaenoate (n6 DPA; 22:5n6)	0.00997632	0.0834421	0.905637	0.457328
docosatrienoate (22:3n3)	-0.080184	0.0964273	0.412239	0.302626
dodecanedioate (C12)	-0.130077	0.142101	0.367426	0.290142
dopamine sulfate (2)	0.146799	0.164822	0.38031	0.29603
D-urobilin	-0.0858003	0.119852	0.479603	0.331518
eicosapentaenoate (EPA; 20:5n3)	-0.0150391	0.0733926	0.839034	0.441266
eicosenoate (20:1n9 or 1n11)	0.011594	0.0628576	0.854923	0.443644
enterodiol	0.227144	0.168386	0.195724	0.1991
enterolactone	-0.0481126	0.0368026	0.201231	0.203235
epiandrosterone sulfate	-0.0281752	0.049484	0.573667	0.359216
equol	0.0469492	0.0540157	0.396631	0.299651
equol sulfate	0.459703	0.233339	0.0589789	0.0960635
ergothioneine	-0.0862072	0.140828	0.545155	0.3539
eriodictyol	0.0289641	0.117225	0.806647	0.432121
erucate (22:1n9)	-0.020746	0.0646488	0.750525	0.40996
erythritol	0.46715	0.185753	0.0178808	0.0473552
erythronate*	-0.053084	0.0913936	0.565743	0.356018
ethylmalonate	-0.00623057	0.0710695	0.930825	0.462586
ferulate	0.132535	0.0754247	0.0918965	0.131196
ferulic acid 4-sulfate	0.394246	0.155466	0.0205625	0.0489571
feruloylputrescine	0.234751	0.202828	0.256246	0.233672
formiminoglutamate	-0.291773	0.159795	0.0779745	0.116251
fructose	0.0210472	0.041838	0.619461	0.372176
fucose	0.256905	0.14636	0.0909171	0.130706
fucosterol	-0.0572072	0.0404541	0.169366	0.187889
fumarate	-0.129666	0.0963712	0.189425	0.198552
galactonate	0.154517	0.0761652	0.051827	0.0885075
gamma-CEHC	-0.270155	0.0989116	0.0112813	0.0360356
gamma-glutamyl-2-aminobutyrate	0.108234	0.109008	0.330046	0.274204
gamma-glutamylalanine	-0.181717	0.122085	0.148364	0.171335
gamma-glutamyl-epsilon-lysine	0.150755	0.126902	0.244921	0.226273
gamma-glutamylisoleucine*	-0.182417	0.136767	0.192352	0.198552
gamma-glutamylleucine	-0.00160151	0.13679	0.990736	0.478968
gamma-glutamylmethionine	-0.103685	0.12074	0.397499	0.299651
gamma-glutamylphenylalanine	-0.125091	0.117328	0.295554	0.257039
gamma-tocopherol/beta-tocopherol	-0.408751	0.0425558	9.4388e-10	2.65965e-07
gamma-tocotrienol	-0.197487	0.0447888	0.000136298	0.00240037
genistein	0.216649	0.0814602	0.0145044	0.0402663
gentisate	-0.0050297	0.0489896	0.91891	0.459094
glucose	0.119146	0.0421712	0.0109067	0.0353249
glucuronate	0.163918	0.0861296	0.0695234	0.108233
glutamate	-0.16219	0.0788126	0.0488024	0.0864872
glutamate, gamma-methyl ester	0.041723	0.0350672	0.244385	0.226273
glutamine	-0.0580642	0.099473	0.563936	0.356018
glutamine-leucine	0.1819	0.0935371	0.0613222	0.0987386
glutarate (pentanedioate)	0.199788	0.0686449	0.00693198	0.0271289
glutaroylcarnitine (C5)	0.36358	0.145458	0.0181503	0.0473552
glycerate	-0.027621	0.0457821	0.550878	0.355207
glycerol	-0.021897	0.0505178	0.668211	0.38426
glycerophosphoethanolamine	0.134327	0.0548953	0.0211181	0.0495885
glycerophosphoglycerol	0.207844	0.132194	0.126682	0.160793
glycerophosphoinositol*	0.168391	0.0979164	0.0958033	0.134308
glycerophosphorylcholine (GPC)	0.116329	0.0540311	0.0400788	0.0747903
glycine	-0.122978	0.0789164	0.130395	0.162344
glycitein	0.0254211	0.073356	0.732152	0.405313
glycochenodeoxycholate	-0.0952967	0.144323	0.514165	0.340741
glycocholate	-0.255954	0.153197	0.105715	0.143905
glycodeoxycholate	-0.311456	0.0800749	0.000518012	0.0069507
glycolithocholate	-0.368824	0.102064	0.00111049	0.0111753
glycosyl-N-palmitoyl-sphingosine	-0.189895	0.0563295	0.00210449	0.0142574
glycosyl-N-stearoyl-sphingosine	-0.367491	0.114111	0.00343513	0.0196008
glycylisoleucine	-0.0476655	0.136415	0.729255	0.404504
glycylleucine	0.0911147	0.0983207	0.361498	0.288562
glycylvaline	0.0286306	0.101897	0.780679	0.423654
guanidinoacetate	-0.0712798	0.0602004	0.246012	0.226539
guanine	-0.109089	0.0838639	0.203343	0.204634
guanosine	-0.370562	0.13162	0.00852676	0.0320354
hesperetin	0.177833	0.0801608	0.0343363	0.0699668
hexadecanedioate (C16)	-0.131617	0.081221	0.115692	0.154251
hippurate	0.0489265	0.239935	0.839798	0.441266
histamine	0.483316	0.195873	0.0199332	0.0480064
histidine	0.112617	0.0810116	0.175501	0.193101
homocitrulline	-0.0622976	0.0251976	0.0206754	0.0489571
homoserine (homoserine lactone)	0.0743451	0.0734659	0.321679	0.271384
hydroquinone sulfate	0.161848	0.212114	0.451819	0.320687
hydroxyproline	0.0232857	0.0439218	0.600049	0.366144
hyocholate	0.131136	0.084195	0.130215	0.162344
hyodeoxycholate	0.0590859	0.0950659	0.54083	0.352171
hypotaurine	-0.151687	0.0956696	0.12334	0.157748
hypoxanthine	0.0240026	0.070942	0.737717	0.406001
imidazole lactate	0.318011	0.135793	0.0262261	0.0581885
imidazole propionate	0.187638	0.0586264	0.00451035	0.0222189
indole	-0.360123	0.0868954	0.00036619	0.00515922
indoleacetate	0.0112202	0.0620064	0.857661	0.444247
indoleacetylglutamine	0.238072	0.124429	0.0658982	0.104908
indoleacrylate	0.324257	0.155203	0.0453367	0.0818351
indolelactate	0.856952	0.149256	2.91313e-06	0.000202435
indolepropionate	0.117396	0.0780952	0.143255	0.168938
indolin-2-one	-0.262836	0.206281	0.21274	0.211076
inosine	-0.358914	0.150483	0.0246754	0.055624
isobutyrylglycine (C4)	-0.0923921	0.0826651	0.272922	0.242597
isocaproate	-0.0163539	0.235005	0.944982	0.467971
isoleucine	-0.0980403	0.0823831	0.243495	0.226273
isoleucylglycine	0.106209	0.0783503	0.185544	0.197528
isovalerate (C5)	-0.244285	0.0716663	0.0020774	0.0142574
isovalerylglycine	0.0912336	0.103963	0.387484	0.298056
isovalerylphenylalanine*	-0.606873	0.115592	1.15003e-05	0.000424451
I-urobilinogen	-0.0158831	0.11478	0.890921	0.45545
kynurenate	0.0940271	0.210786	0.658987	0.38426
kynurenine	0.0449435	0.0804785	0.58089	0.360533
lactate	0.991635	0.17542	2.96333e-05	0.000695835
lactosyl-N-palmitoyl-sphingosine	0.0518241	0.0980362	0.602852	0.366144
laurylcarnitine (C12)	0.0517283	0.158868	0.746984	0.40996
leucine	-0.0579336	0.0809466	0.479754	0.331518
leucylalanine	0.264064	0.112327	0.0255049	0.0570375
leucylglutamine*	0.187418	0.0978074	0.0649878	0.104046
leucylglycine	0.177536	0.0826532	0.0399178	0.0747903
linoleate (18:2n6)	-0.000613555	0.0445809	0.989115	0.478968
linolenate (18:3n3 or 3n6)	-0.0416097	0.0505109	0.416768	0.304239
linoleoylcarnitine*	0.0884041	0.238119	0.713196	0.398737
lithocholate	-0.139961	0.0794736	0.0962824	0.134308
L-urobilin	-0.440758	0.151681	0.00958972	0.0333602
lysine	-0.0888124	0.0597837	0.150258	0.172815
lysylleucine	0.261785	0.0930988	0.00871122	0.0322978
malate	-0.118947	0.0568589	0.0451273	0.0818351
maleate	-0.00602817	0.116023	0.958932	0.471564
malonate	0.0101282	0.0744359	0.892691	0.45545
malonylcarnitine	-0.0528466	0.211808	0.804729	0.431915
maltose	0.152205	0.141112	0.289362	0.253218
maltotetraose	0.237353	0.0683812	0.00169171	0.0125976
maltotriose	0.288746	0.104091	0.00945471	0.0333016
mannose	0.297406	0.101442	0.00725342	0.027998
margarate (17:0)	0.0454506	0.0489784	0.360912	0.288562
methionine	-0.0637075	0.079613	0.430136	0.310777
methionine sulfone	0.180253	0.0727881	0.0191665	0.0475034
methionine sulfoxide	-0.0784453	0.0641118	0.231513	0.221889
methyl indole-3-acetate	0.00479025	0.0481231	0.921375	0.45951
methylpalmitate (15 or 2)	-0.0543136	0.0759074	0.479991	0.331518
methylphosphate	0.0508558	0.148281	0.734198	0.405649
methylsuccinate	0.165951	0.0731572	0.0306671	0.0654646
mevalonate	0.0562751	0.0718005	0.440539	0.31667
mevalonolactone	0.425578	0.18862	0.0327589	0.0689657
myo-inositol	0.0539015	0.108753	0.624674	0.37451
myristoleate (14:1n5)	-0.00919343	0.0480762	0.849718	0.443393
myristoleoylcarnitine*	0.383692	0.1794	0.0456462	0.0818351
myristoylcarnitine	0.117851	0.146123	0.426589	0.309803
N(1)-acetylspermine	-0.184486	0.115592	0.120989	0.157106
N1,N12-diacetylspermine	0.0437968	0.102671	0.673267	0.386379
N2,N5-diacetylornithine	0.0845425	0.0857192	0.33189	0.274204
N2-acetyllysine/N6-acetyllysine	0.0452271	0.0476668	0.353108	0.283471
N6,N6,N6-trimethyllysine	0.0526326	0.126753	0.681007	0.389236
N6-carboxyethyllysine	-0.100099	0.0381032	0.0145759	0.0402663
N6-carboxymethyllysine	-0.17295	0.0520086	0.00239439	0.0149931
N6-formyllysine	0.0931499	0.0576403	0.116877	0.154251
N6-methyladenosine	-0.157896	0.0895405	0.0883736	0.12836
N-acetyl-1-methylhistidine*	0.074691	0.0553512	0.187307	0.197674
N-acetyl-3-methylhistidine*	-0.23628	0.0922543	0.0157078	0.0428216
N-acetylalanine	0.149611	0.0815496	0.0769733	0.116251
N-acetylarginine	0.13118	0.0736948	0.088267	0.12836
N-acetylaspartate (NAA)	0.0749187	0.109189	0.499454	0.335884
N-acetyl-beta-alanine	-0.044249	0.0509911	0.392442	0.299651
N-acetyl-beta-glucosaminylamine	-0.0208262	0.0646334	0.749784	0.40996
N-acetyl-cadaverine	0.129794	0.0773639	0.104714	0.143233
N-acetylcarnosine	0.422601	0.151578	0.00921652	0.0332951
N-acetylcitrulline	-0.0365694	0.0648317	0.576976	0.359689
N-acetylcysteine	0.349181	0.0798524	0.000263803	0.00391231
N-acetylglucosaminylasparagine	0.442926	0.161661	0.0102587	0.0340078
N-acetylglutamate	-0.188118	0.0820777	0.0296753	0.064322
N-acetylglutamine	0.26845	0.084267	0.00387969	0.0210233
N-acetylglycine	0.231991	0.112985	0.0505343	0.0875733
N-acetylhistamine	0.0514041	0.116263	0.662122	0.38426
N-acetylhistidine	0.364761	0.112951	0.00305978	0.0183443
N-acetylisoleucine	-0.177839	0.118267	0.143291	0.168938
N-acetylkynurenine (2)	0.402351	0.149377	0.011477	0.0360356
N-acetylleucine	-0.228108	0.11572	0.0582024	0.0960635
N-acetylmethionine	-0.049035	0.0821793	0.555477	0.356018
N-acetylmethionine sulfoxide	-0.106987	0.0716406	0.145937	0.169925
N-acetylmuramate	0.0664004	0.0593337	0.271978	0.242524
N-acetylneuraminate	0.137937	0.103288	0.192096	0.198552
N-acetylphenylalanine	-0.293087	0.134144	0.0369007	0.0720695
N-acetylproline	0.00385412	0.0626886	0.951403	0.469501
N-acetylputrescine	0.0193141	0.0498336	0.702545	0.396624
N-acetylserine	0.108373	0.0520192	0.0508361	0.0875733
N-acetylsphingosine	-0.363072	0.221469	0.112803	0.152083
N-acetyltaurine	-0.170347	0.104421	0.116649	0.154251
N-acetyltryptophan	-0.0436007	0.0630302	0.494916	0.335884
N-acetyltyrosine	-0.142349	0.0918553	0.132044	0.16271
N-acetylvaline	-0.0593432	0.0824963	0.477829	0.331518
N-alpha-acetylornithine	-0.248935	0.069668	0.00154086	0.0124051
naringenin	0.0887329	0.0571621	0.132811	0.16271
N-butyroyl-sphingosine	-0.393852	0.223025	0.0889578	0.128545
N-delta-acetylornithine	0.0129509	0.103596	0.901372	0.457328
N-formylmethionine	0.0843533	0.0841084	0.32395	0.272484
N-formylphenylalanine	-0.0686071	0.0563679	0.233083	0.222636
N-glycolylneuraminate	0.0323302	0.116724	0.783795	0.423654
N-hexanoyl-sphingosine	-0.0582117	0.151476	0.703494	0.396624
nicotianamine	-0.000730947	0.0719774	0.991978	0.478968
nicotinamide	0.0511868	0.0560266	0.368626	0.290142
nicotinamide riboside	0.0233856	0.0510762	0.650565	0.383505
nicotinate	0.0356344	0.0306591	0.254509	0.232842
nicotinate ribonucleoside	0.268307	0.165025	0.114638	0.153821
N-linoleoylglycine	-0.0895191	0.085824	0.30597	0.261155
N-methylalanine	-0.107067	0.0728002	0.151838	0.173217
N-methylhydantoin	-0.393057	0.126056	0.00409295	0.0213575
N-methylproline	-0.0788025	0.11868	0.512021	0.340741
N-oleoyltaurine	-0.0922589	0.0843698	0.283212	0.249384
nonadecanoate (19:0)	0.0439206	0.0514766	0.40116	0.299836
N-palmitoyl glycine	-0.0703212	0.0732086	0.344531	0.278969
N-palmitoyl-sphinganine (d18:0/16:0)	-0.182788	0.0828246	0.0370862	0.0720695
N-palmitoyl-sphingosine (d18:1/16:0)	-0.127018	0.0834943	0.140917	0.168938
N-palmitoyltaurine	-0.00928737	0.0689892	0.893837	0.45545
N-propionylalanine	-0.0584388	0.0831713	0.487839	0.332875
N-propionyl-D-glucosamine	-0.0367083	0.0985537	0.712952	0.398737
N-propionylmethionine	0.053448	0.122961	0.666949	0.38426
N-stearoyltaurine	-0.123734	0.0461266	0.0117865	0.0364965
oleanolate	-0.364298	0.0594854	3.5921e-06	0.000202435
oleate/vaccenate (18:1)	0.0269244	0.0510285	0.601635	0.366144
oleoyl ethanolamide	-0.0352772	0.0635297	0.582893	0.360982
oleoylcarnitine (C18)	0.0200624	0.160373	0.90134	0.457328
ornithine	0.324898	0.130103	0.0190302	0.0475034
orotate	0.382944	0.149096	0.0158048	0.0428216
O-sulfo-L-tyrosine	0.384827	0.176611	0.0374799	0.0723358
o-Tyrosine	-0.0545523	0.0965663	0.576548	0.359689
palmitate (16:0)	0.0532712	0.0468822	0.265142	0.237934
palmitoleate (16:1n7)	-0.00123084	0.0588551	0.983479	0.478259
palmitoyl dihydrosphingomyelin (d18:0/16:0)*	-0.123723	0.0780721	0.123722	0.157748
palmitoyl ethanolamide	-0.0519577	0.0564253	0.364683	0.290142
palmitoyl sphingomyelin (d18:1/16:0)	-0.0386173	0.0730716	0.601203	0.366144
palmitoylcarnitine (C16)	-0.0786839	0.155245	0.61614	0.372176
palmitoylcholine	0.065324	0.0952775	0.498548	0.335884
pantothenate (Vitamin B5)	-0.0552218	0.0344184	0.119975	0.157106
phenethylamine	-0.395306	0.129229	0.00515773	0.0238252
phenol sulfate	-0.250994	0.181752	0.177491	0.193101
phenylacetate	-0.308058	0.105658	0.00668488	0.0271289
phenylacetylglutamine	0.409184	0.169998	0.0224713	0.0519011
phenylacetylglycine	0.0152207	0.140387	0.914385	0.459094
phenylalanine	-0.0614827	0.082951	0.464341	0.32784
phenylalanylalanine	0.363256	0.111945	0.0032904	0.0193159
phenylalanylglycine	0.268167	0.0871368	0.0045365	0.0222189
phenyllactate (PLA)	0.511449	0.113852	0.000130357	0.00240037
phenylpropionylglycine	-0.0052157	0.118422	0.965183	0.472352
phenylpyruvate	-0.245422	0.0974572	0.0181501	0.0473552
phosphate	0.301308	0.0901391	0.00224859	0.0145773
phosphocholine	0.271709	0.113014	0.0229217	0.0525109
phytosphingosine	-0.184311	0.151615	0.233999	0.222756
picolinate	-0.0313148	0.02929	0.294347	0.256782
pimelate (heptanedioate)	-0.00495907	0.0451775	0.913348	0.459094
pipecolate	-0.100779	0.0286914	0.00148031	0.0124051
proline	-0.174523	0.0501884	0.00186945	0.0135069
prolylhydroxyproline	0.161274	0.0852662	0.0709513	0.109249
propionylcarnitine (C3)	0.207142	0.219282	0.352623	0.283471
propionylglycine (C3)	-0.052989	0.126605	0.679177	0.388979
pseudouridine	0.0598431	0.0345329	0.0934527	0.132326
pterin	0.0465659	0.0471821	0.331698	0.274204
putrescine	0.0804239	0.0468674	0.0979268	0.135263
pyridoxal	-0.0351361	0.0475187	0.466551	0.32784
pyridoxamine	-0.0431625	0.0306857	0.170416	0.188312
pyridoxate	0.0336342	0.0337072	0.326348	0.272854
pyridoxine (Vitamin B6)	0.036179	0.113531	0.752185	0.40996
pyroglutamine*	0.255891	0.129682	0.0580235	0.0960635
pyrraline	-0.0763345	0.0429491	0.0866309	0.127805
pyruvate	-0.0307095	0.0462806	0.513597	0.340741
quinate	0.188766	0.061801	0.00504609	0.0238252
quinolinate	0.0133842	0.0570033	0.816033	0.435171
retinol (Vitamin A)	-0.145076	0.109528	0.195581	0.1991
riboflavin (Vitamin B2)	-0.0888575	0.072341	0.229072	0.220299
ribonate (ribonolactone)	0.235584	0.147496	0.120883	0.157106
ribose	-0.0745151	0.0760195	0.335045	0.274443
R-mevalonate 5-diphosphate	0.198068	0.146363	0.186439	0.197528
salicylate	0.0365663	0.0436504	0.40882	0.302626
sebacate (decanedioate)	-0.0177881	0.0785318	0.822347	0.437092
secoisolariciresinol	-0.0153158	0.149085	0.918894	0.459094
secoisolariciresinol diglucoside	0.0491867	0.084571	0.565213	0.356018
serine	-0.0738393	0.094819	0.442472	0.31725
serotonin	-0.0173449	0.0487802	0.724683	0.403034
sinapate	0.294825	0.159014	0.0736248	0.112749
solanidine	-0.0306153	0.151297	0.84119	0.441266
spermidine	-0.121826	0.0781687	0.129604	0.162344
spermine	-0.111854	0.0883028	0.216088	0.212156
sphinganine	-0.240412	0.150883	0.122699	0.157748
sphingomyelin	-0.0707818	0.0996051	0.482859	0.331851
sphingomyelin (d18:1/17:0, d17:1/18:0, d19:1/16:0)	0.0116804	0.0575965	0.840687	0.441266
sphingomyelin (d18:1/24:1, d18:2/24:0)*	-0.120829	0.116162	0.306774	0.261155
sphingosine	-0.216425	0.108795	0.0580973	0.0960635
stachydrine	-0.0761233	0.0612569	0.224116	0.21627
stearate (18:0)	0.0306073	0.0456887	0.508595	0.340406
stearidonate (18:4n3)	-0.0482751	0.0733629	0.516277	0.340741
stearoyl ethanolamide	-0.12134	0.0556214	0.0384895	0.0737789
stearoylcarnitine (C18)	-0.133752	0.149846	0.379523	0.29603
suberate (octanedioate)	0.0337506	0.0474627	0.482549	0.331851
succinate	0.0449532	0.192531	0.816974	0.435171
succinimide	-0.0973977	0.0682259	0.16465	0.184107
succinylcarnitine (C4)	0.0328621	0.0925014	0.725173	0.403034
sulfate*	-0.0709912	0.0919112	0.447641	0.319237
syringic acid	0.0556931	0.0753862	0.465941	0.32784
taurine	-0.192933	0.132597	0.156048	0.177302
tauro-beta-muricholate	-0.449943	0.180715	0.0213268	0.0496647
taurochenodeoxycholate	0.143716	0.146291	0.33378	0.274204
taurocholate	-0.414874	0.167298	0.018988	0.0475034
taurodeoxycholate	-0.483759	0.181086	0.0129989	0.0373016
taurohyodeoxycholic acid	-0.475232	0.221533	0.0407836	0.0756048
taurolithocholate	-0.422366	0.185792	0.0330415	0.0689657
tauroursodeoxycholate	-0.396811	0.209624	0.0706908	0.109249
tetradecanedioate (C14)	-0.183836	0.0707636	0.0144764	0.0402663
thiamin (Vitamin B1)	0.166746	0.0544027	0.00457345	0.0222189
threonate	-0.0437063	0.0831257	0.602924	0.366144
threonine	-0.076721	0.0810221	0.352527	0.283471
threonylphenylalanine	0.358181	0.175034	0.0509692	0.0875733
thymidine	-0.172938	0.0581592	0.0058087	0.0255824
thymine	-0.0489154	0.080031	0.546339	0.3539
TMP	0.0635739	0.0775075	0.42075	0.306352
trans-urocanate	0.0494769	0.063951	0.445383	0.318526
trigonelline (N'-methylnicotinate)	-0.0824984	0.0981709	0.407388	0.302626
trimethylamine N-oxide	0.0838159	0.0979953	0.399226	0.299651
tryptamine	-0.246303	0.121297	0.0533804	0.0906111
tryptophan	0.176651	0.115859	0.137854	0.166713
tryptophan betaine	-0.0379544	0.182556	0.836736	0.441266
tryptophylglycine	0.168183	0.0604056	0.01025	0.0340078
tyramine	-0.170432	0.12713	0.191119	0.198552
tyramine O-sulfate	0.0501812	0.12778	0.697422	0.396207
tyrosine	-0.0163032	0.0813462	0.84251	0.441266
tyrosol	-0.114898	0.0383029	0.00557879	0.0253546
undecanedioate	-0.0343185	0.0514836	0.510133	0.340627
uracil	-0.101556	0.115938	0.388201	0.298056
urate	-0.38072	0.130065	0.00688431	0.0271289
uridine	-0.22123	0.100296	0.0353335	0.0711158
valerate (5:0)	0.0151362	0.090273	0.868321	0.447302
valerylphenylalanine	-0.18299	0.125704	0.157157	0.177845
valine	-0.0813105	0.0815867	0.327295	0.272854
valylglutamine	0.183437	0.100406	0.0776976	0.116251
valylglycine	0.0961039	0.0695701	0.17737	0.193101
valylleucine	0.267819	0.101355	0.0131026	0.0373016
vanillate	0.104302	0.120377	0.393496	0.299651
xanthine	-0.0982084	0.0718847	0.182769	0.197319
xanthosine	-0.277185	0.132574	0.0458869	0.0818351
xanthurenate	-0.0125253	0.19561	0.949416	0.469342
xylose	-0.230625	0.16014	0.162825	0.182791
